# Supplementary material for: Performance of screening tools for cervical neoplasia among women in low- and middle-income countries: A systematic review and meta-analysis
Source: PLOS Glob Public Health. 2023 Feb 23;3(2):e0001598. doi: 10.1371/journal.pgph.0001598 (PMC10021669; doi:10.1371/journal.pgph.0001598)
Supplement: S1 Data — (XLSX) [file pgph.0001598.s003.xlsx]

## Sheet: Sheet1
study	year	design	country	focus	start	end	reference	intervention	hpv_assay	TP	FP	TN	FN	detecting	bethesda	sensitivity	se_CI_min	se_CI_max	specificity	sp_CI_min	sp_CI_max	ppv	ppv_CI_min	ppv_CI_max	npv	npv_CI_min	npv_CI_max	prev	like_pos	like_pos_CI_min	like_pos_CI_max	like_neg	like_neg_CI_min	like_neg_CI_max	or	or_CI_min	or_CI_max	adverse_bleeding	n_total	below_hs	hs_above	parity_median	parity_mean	parity_sd	parity_none	parity_some	married	unmarried	symptomatic
Basu	2015	Cross	India	Accuracy	2010	2014	Colpo_biopsy	HPV	HC2	156	5025	1190	74	CIN2+		73.4	67.8	78.5	95.7	95.5	95.9	10.8	9.5	12.3	99.8			4.7											39740	78	22				1.8	98.2	92.8	7.2	0
Chibwesha	2016	Cross	Zambia	Performance	2015	2015	Biopsy	HPV	Xpert HPV	28	66	100	4	CIN2+		88	71	97	60	52	68	30	21	40	96	90	99	47	2	2	3	0.2	0.1	0.5	11	4	30		200	25	75	3					47	53	0
Chibwesha	2016	Cross	Zambia	Performance	2015	2015	Biopsy	HPV	OncoE6	10	1	166	22	CIN2+		31	16	50	99	97	100	91	59	100	88	83	93	6	52	7	394	0.7	0.5	0.9	76	12			200	25	75	3					47	53	0
Chung	2013	Cross	Kenya	Performance	2009	2009	Colpo_biopsy	HPV	EIA	94	157	201	19	CIN2+	Positive	83.6	75.6	89.4	55.7	50.4	60.9	37.7	31.9	43.9	91.4	86.8	94.5	53											500	21	79						43	57	0
Toliman	2018	Cross	Papau New Guinea	Performance	2014	2015	LBC	HPV	HPV Xpert	33	48	445	3	CIN2+	HSIL	91.7	77.5	98.2	90.3	87.3	92.7	40.7	29.9	52.2	99.3	98.1	99.9	16.6											529	79.7	20.3						89.6	10.4	61
Naizhaer	2020	RCT	China	Performance	2015	2015	Colpo_biopsy	HPV	careHPV	23	194	142	2	CIN2+		92			42.3			10.6			98.6			10.9											1993	93.6	6.4								0
Wang	2019	RCT	China	Performance	2009	2009	Colpo_histo	HPV	HC2	27	440	0	0	CIN2+		89.7	73.6	96.4	83.3	81.8	84.7	5.6	3.8	8	99.9	99.6	100	17.5											467										0
[truncated: 13 more columns]
