# Supplementary material for: Performance of screening tools for cervical neoplasia among women in low- and middle-income countries: A systematic review and meta-analysis
Source: PLOS Glob Public Health. 2023 Feb 23;3(2):e0001598. doi: 10.1371/journal.pgph.0001598 (PMC10021669; doi:10.1371/journal.pgph.0001598)
Supplement: S2 Data — (XLSX) [file pgph.0001598.s004.xlsx]

## Sheet: Sheet1
study	year	design	country	focus	start	end	reference	intervention	hpv_assay	TP	FP	TN	FN	detecting	bethesda	sensitivity	se_CI_min	se_CI_max	specificity	sp_CI_min	sp_CI_max	ppv	ppv_CI_min	ppv_CI_max	npv	npv_CI_min	npv_CI_max	prev	like_pos	like_pos_CI_min	like_pos_CI_max	like_neg	like_neg_CI_min	like_neg_CI_max	or	or_CI_min	or_CI_max	adverse_bleeding	n_total	below_hs	hs_above	parity_median	parity_mean	parity_sd	parity_none	parity_some	married	unmarried	symptomatic
Chung	2013	Cross	Kenya	Performance	2009	2009	Colpo_biopsy	Pap		79	12	335	31	CIN2+	HSIL+	71.8	62.8	79.4	97.1	94.7	98.4	88.8	80.5	93.8	91.5	88.2	93.9	18											500	21	79						43	57	0
Elit	2006	Cross	Mongolia	Accuracy	2002	2004	Colposcopy	Pap		31	29	1869	4	CIN2+		88.6	87.2	90	98.5	98	99	51.7	49.5	53.9	99.8	99.6	100	3											2009								86.2	13.8	8.3
Deodhar	2012	Cross	India	Accuracy	2006	2007	Biopsy	Pap		84	246	5070	40	CIN2+		67.7	58.8	75.9	95.4	94.8	95.9	25.5	20.8	30.5	99.2	98.9	99.4	6.1										0	5519	57	43				0	1			0
Khodakarami	2011	Cross	Iran	Accuracy	2011	2011	Colpo_biopsy	Pap		4	0	83	13	CIN2+		23.5	9.6	47.3	100	95.6	100	100	51	100	86.5	78.2	91.9	4											100	64	36				21	79	88	12	0
Nessa	2013	Cross	Bangladesh	Efficacy	2008	2010	Biopsy	Pap		6	2	46	12	CIN2+		33.33			95.8			75			79.3			1.2											650	51.1	48.9				3.9	96.1	100	0	0
[truncated: 13 more columns]
