# Supplementary material for: Performance of screening tools for cervical neoplasia among women in low- and middle-income countries: A systematic review and meta-analysis
Source: PLOS Glob Public Health. 2023 Feb 23;3(2):e0001598. doi: 10.1371/journal.pgph.0001598 (PMC10021669; doi:10.1371/journal.pgph.0001598)
Supplement: S3 Data — (XLSX) [file pgph.0001598.s005.xlsx]

## Sheet: Sheet1
study	year	design	country	focus	start	end	reference	intervention	hpv_assay	TP	FP	TN	FN	detecting	bethesda	sensitivity	se_CI_min	se_CI_max	specificity	sp_CI_min	sp_CI_max	ppv	ppv_CI_min	ppv_CI_max	npv	npv_CI_min	npv_CI_max	prev	like_pos	like_pos_CI_min	like_pos_CI_max	like_neg	like_neg_CI_min	like_neg_CI_max	or	or_CI_min	or_CI_max	adverse_bleeding	n_total	below_hs	hs_above	parity_median	parity_mean	parity_sd	parity_none	parity_some	married	unmarried	symptomatic
Sangwa-Lugoma	2006	Cross	Democratic Republic of the Congo	Feasibility	2003	2004	Colpo_biopsy	VIA		26	310	217	3	CIN2+	Suspicious +	90.3	74.2	98	72.8	70.5	75.1	8.2	5.4	11.8	98.6	96	99.7	1.3										0	1528	66	34						75	25	45.7
Huchko	2015	Cross	Kenya	Performance	2010	2012	Biopsy	VIA		220	41	6	40	CIN2+		86.6			71.6			30.3			97.4			35.7	3.05	2.7	3.4	0.19	0.13	0.27					1439			3					54	46	0
Sankaranarayanan	2004	Cross	Multiple	Accuracy	1998	2003	Colpo_biopsy	VIA		1056	7792	45857	276	CIN2+	HSIL	75.77			85.27			9.09			99.45			16.1										0	54981	1	0				3.6	96.4	89.2	10.8	0
Basu	2015	Cross	India	Accuracy	2010	2014	Colpo_biopsy	VIA		193	2615	3600	78	CIN2+		69.4	63.6	74.8	93.4	93.1	93.6	6.9	6	7.9	99.8			7.1											39740	78	22				1.8	98.2	92.8	7.2	0
Chibwesha	2016	Cross	Zambia	Performance	2015	2015	Biopsy	VIA		15	14	153	16	CIN2+		48	30	67	92	89	95	52	33	71	91	85	95	15	10	4	25	0.6	0.4	0.8	10	4	25		200	25	75	3					47	53	0
Chung	2013	Cross	Kenya	Performance	2009	2009	Colpo_biopsy	VIA		71	119	235	42	CIN2+	SCJ	62.7	53.4	71.2	65.9	60.7	70.7	37.1	30.5	44.2	84.6	79.8	88.5	40											500	21	79						43	57	0
Elit	2006	Cross	Mongolia	Accuracy	2002	2004	Colposcopy	VIA		29	225	1749	6	CIN2+		82.9	81.3	84.5	88.6	87.2	90	12.2	10.8	13.6	99.7	99.5	99.9	12.6											2009				4.6				86.2	13.8	8.3
Toliman	2018	Cross	Papau New Guinea	Performance	2014	2015	LBC	VIA		17	80	349	16	CIN2+	HSIL	51.5	33.5	69.2	81.4	77.3	84.9	17.5	10.6	26.6	95.6	93	97.5	16.3											462	79.7	20.3						89.6	10.4	61
Deodhar	2012	Cross	India	Accuracy	2006	2007	Biopsy	VIA		80	851	4544	44	CIN2+		64.5	55.4	72.9	84.2	83.2	85.2	8.6	6.9	10.6	99	98.7	99.3	16.9										0	5519	57	43				0	1			0
Khodakarami	2011	Cross	Iran	Accuracy	2011	2011	Colpo_biopsy	VIA		10	1	82	6	CIN2+		62.5	38.6	81.5	98.8	93.5	99.8	90.9	62.3	98.4	93.2	85.9	96.8	11.1											100	64	36				21	79	88	12	0
Naizhaer	2020	RCT	China	Performance	2015	2015	Colpo_biopsy	VIA		5	63	136	4	CIN 2+		55.6			68.3			7.4			97.1			7.85											1007	93.6	6.4								0
Nessa	2013	Cross	Bangladesh	Efficacy	2008	2010	Biopsy	VIA		16	23	25	2	CIN2+		88.9			52.1			41			92.6			11.4											650	51.1	48.9				3.9	96.1	100	0	0
Cagle	2010	Cross	China	Accuracy	2003	2003	Colposcopy	VIA		45	193	1569	32	CIN2+		69.5	56.8	79.8	89	87.5	90.4	17.3			98.9			5.7											1839	1	0		2.1				99	1	0
[truncated: 13 more columns]
