# Supplementary material for: Performance of screening tools for cervical neoplasia among women in low- and middle-income countries: A systematic review and meta-analysis
Source: PLOS Glob Public Health. 2023 Feb 23;3(2):e0001598. doi: 10.1371/journal.pgph.0001598 (PMC10021669; doi:10.1371/journal.pgph.0001598)
Supplement: S4 Data — (XLSX) [file pgph.0001598.s006.xlsx]

## Sheet: Sheet1
study	year	design	country	focus	start	end	reference	intervention	hpv_assay	TP	FP	TN	FN	detecting	bethesda	sensitivity	se_CI_min	se_CI_max	specificity	sp_CI_min	sp_CI_max	ppv	ppv_CI_min	ppv_CI_max	npv	npv_CI_min	npv_CI_max	prev	like_pos	like_pos_CI_min	like_pos_CI_max	like_neg	like_neg_CI_min	like_neg_CI_max	or	or_CI_min	or_CI_max	adverse_bleeding	n_total	below_hs	hs_above	parity_median	parity_mean	parity_sd	parity_none	parity_some	married	unmarried	symptomatic
Sangwa-Lugoma	2006	Cross	Democratic Republic of the Congo	Feasibility	2003	2004	Colpo_biopsy	VILI		26	294	233	3	CIN2+	Suspicious+	90.3	74.2	98	78.1	75.8	80.2	8.6	5.7	12.4	98.7	96.2	99.7	1.3										0	1528	66	34						75	25	45.7
Deodhar	2012	Cross	India	Accuracy	2006	2007	Biopsy	VILI		80	779	4616	44	CIN2+		64.5	55.4	72.9	85.5	84.6	86.4	9.3	7.4	11.4	99.1	98.7	99.3	15.6										0	5519	57	43				0	1			0
Naizhaer	2020	RCT	China	Performance	2015	2015	Colpo_biopsy	VILI		5	63	136	4	CIN2+		55.6			68.8			7.5			97.2			7.85											1007	93.6	6.4								0
[truncated: 13 more columns]
